# Supplementary material for: Transcriptomic and Non-Targeted Metabolomic Analyses Reveal the Flavonoid Biosynthesis Pathway in Auricularia cornea
Source: Molecules. 2022 Apr 4;27(7):2334. doi: 10.3390/molecules27072334 (PMC9000485; doi:10.3390/molecules27072334)
Supplement: Supplementary file 1 [file molecules-27-02334-s001.zip]

Archive with 2 entries (2 files):
- Supplementary material S1.xlsx
- Supplementary material S2.pdf
