# Supplementary material for: Transcriptomic and Non-Targeted Metabolomic Analyses Reveal the Flavonoid Biosynthesis Pathway in Auricularia cornea
Source: Molecules. 2022 Apr 4;27(7):2334. doi: 10.3390/molecules27072334 (PMC9000485; doi:10.3390/molecules27072334)
Supplement: Supplementary file 1 [file molecules-27-02334-s001.zip › Supplementary material S1.xlsx]

## Sheet: Sheet1
Supplementary meterial S1 The metabolites data in this study
ID	m/z	Retention time (min)	Ion mode	Metabolites	Compound ID	Super Class	Class	Sub Class	level	kegg	Score	Adducts	Formula	P-value	log2(FC)	FC	average(CYM-kps)	average(CYM)	CYM-kps-1	CYM-kps-2	CYM-kps-3	CYM-kps-4	CYM-kps-5	CYM-kps-6	CYM-1	CYM-2	CYM-3	CYM-4	CYM-5	CYM-6
0.89_163.0389m/z	163.039	0.891033	pos	7-hydroxycoumarin	HMDB0029865	Phenylpropanoids and polyketides	Coumarins and derivatives	Hydroxycoumarins	***	C09315	38.6	M+H	C9H6O3	7.21168e-06	0.384596	1.30549	5691.1	4359.34	6003.6	5568.23	5899.23	5846.03	5489.36	5340.13	4825.02	4140.57	4232.44	4581.32	4263.67	4113.04
4.37_223.0245m/z	223.024	4.3709	neg	Aesculetin	HMDB0030819	Phenylpropanoids and polyketides	Coumarins and derivatives	Hydroxycoumarins	***	C09263	38.4	M+FA-H	C9H6O4	5.51563e-06	21.8763	3.84971e+06	606.099	0.00015744	361.949	777.89	810.575	599.245	487.59	599.344	0.00015744	0.00015744	0.00015744	0.00015744	0.00015744	0.00015744
7.23_185.0233m/z	185.023	7.22682	pos	Xanthotoxol	HMDB0029457	Phenylpropanoids and polyketides	Coumarins and derivatives	Furanocoumarins		C00841	37.6	M+H-H2O	C11H6O4	3.72618e-05	0.380785	1.30205	842.729	647.232	882.805	842.754	875.684	920.389	761.16	773.582	649.651	636.719	624.824	666.07	686.348	619.781
7.92_185.0233m/z	185.023	7.91957	pos	Bergaptol	65528	Phenylpropanoids and polyketides	Coumarins and derivatives	Furanocoumarins		C00758	38	M+H-H2O	C11H6O4	1.68432e-06	0.384689	1.30558	667.7	511.421	703.017	622.72	715.294	670.006	652.826	642.337	520.838	513.532	495.73	524.384	522.326	491.713
6.53_285.0756m/z	285.076	6.53187	pos	Biochanin A	HMDB0002338	Phenylpropanoids and polyketides	Isoflavonoids	O-methylated isoflavonoids	***	C00814	39.1	M+H	C16H12O5	1.7761e-11	3.00111	8.00614	5472.64	683.556	5159.73	5184.36	5290.76	5423.26	5778.46	5999.27	567.907	602.831	630.589	695.358	725.687	878.963
8.13_269.0807m/z	269.081	8.13017	pos	Formononetin	HMDB0005808	Phenylpropanoids and polyketides	Isoflavonoids	O-methylated isoflavonoids	***	C00858	38.7	M+H	C16H12O4	4.04594e-10	3.09814	8.56315	1925.09	224.811	1753.86	1828.72	1854.52	1909.18	2072.06	2132.22	146.969	198.532	188.891	144.335	275.365	394.776
6.57_267.0300m/z	267.03	6.56728	neg	Coumestrol	LMPK12090018	Phenylpropanoids and polyketides	Isoflavonoids	Coumestans	**	C10205	36.7	M-H	C15H8O5	0.00835661	0.0137986	1.00961	1098.15	1087.7	1037.63	1109.16	1008.2	1068.15	1076.05	1289.72	1045.76	1162.5	1122.34	1089.52	977.605	1128.46
4.79_210.0768m/z	210.077	4.7935	neg	L-Phenylalanine	HMDB0000159	Organic acids and derivatives	Carboxylic acids and derivatives	Amino acids, peptides, and analogues	***	C00079	38.5	M+FA-H	C9H11NO2	1.69704e-06	-0.783553	0.580934	254.232	437.626	224.592	209.597	263.314	271.034	288.9	267.955	410.486	395.398	463.257	417.728	466.997	471.891
2.96_148.0525n	166.086	2.96023	pos	Cinnamic acid	HMDB0000567	Phenylpropanoids and polyketides	Cinnamic acids and derivatives	Cinnamic acids		C10438	47.5	M+H-H2O, M+H, M+NH4	C9H8O2	4.71191e-09	-0.50258	0.705844	187405	265504	184629	192043	180944	179384	201171	186257	270339	268451	268938	253550	269363	262386
ID: ions were labeled according to their retention time and mass-to-charge (m/z) ratio.
m/z: mass-to-charge ratio.
Ion mode: positive ion (pos) mode and negative ion (neg) mode.
Compound ID: the numbering of metabolites corresponds to different metabolome database. HMDB, Human Metabolome Database; LM, Lipidmaps structure database; Only numbers, METLIN.
Level: ***, identified metabolites in the self-built database; **, identified metabolites in Kyoto Encyclopedia of Genes and Genomes (KEGG).
Score: Compounds with a score of more than 36 (a full score of 60) were accepted, whereas they with a score of less than 36 will be deleted. The score consisted of 20 points for MS/MS matching, 20 points for MS/MS fragmentation matching, 20 points for isotopic distribution matching, with a maximum total score of 60 points.
FC: fold change
